# Supplementary material for: Effects of Response Option Order on Likert-Type Psychometric Properties and Reactions
Source: Educ Psychol Meas. 2022 Jan 13;82(6):1107–29. doi: 10.1177/00131644211069406 (PMC9619315; doi:10.1177/00131644211069406)
Supplement: sj-xlsx-1-epm-10.1177_00131644211069406 – Supplemental material for Effects of Response Option Order on Likert-Type Psychometric Properties and Reactions [file sj-xlsx-1-epm-10.1177_00131644211069406.xlsx]

## Sheet: DWLS all base
	AB	AC	AD	BC	BD	CD
npar	122	122	122	122	122	122
fmin	0.553	0.578	0.551	0.56	0.532	0.558
chisq	595.442	624.579	597.754	597.596	570.771	599.908
df	338	338	338	338	338	338
pvalue	0	0	0	0	0	0
baseline.chisq	3351.05	3339.96	3204.87	3026.01	2890.92	2879.83
baseline.df	380	380	380	380	380	380
baseline.pvalue	0	0	0	0	0	0
cfi	0.913	0.903	0.908	0.902	0.907	0.895
tli	0.903	0.891	0.897	0.89	0.896	0.882
nnfi	0.903	0.891	0.897	0.89	0.896	0.882
rfi	0.8	0.79	0.79	0.778	0.778	0.766
nfi	0.822	0.813	0.813	0.803	0.803	0.792
pnfi	0.731	0.723	0.724	0.714	0.714	0.704
ifi	0.915	0.905	0.909	0.903	0.909	0.897
rni	0.913	0.903	0.908	0.902	0.907	0.895
rmsea	0.053	0.056	0.053	0.054	0.051	0.054
rmsea.ci.lower	0.046	0.049	0.046	0.047	0.043	0.047
rmsea.ci.upper	0.06	0.063	0.06	0.061	0.058	0.061
rmsea.pvalue	0.215	0.071	0.212	0.189	0.42	0.185
rmr	0.079	0.084	0.084	0.083	0.083	0.088
rmr_nomean	0.083	0.088	0.088	0.086	0.087	0.092
srmr	0.072	0.074	0.072	0.073	0.071	0.073
srmr_bentler	0.072	0.074	0.072	0.073	0.071	0.073
srmr_bentler_nomean	0.076	0.078	0.076	0.076	0.074	0.076
crmr	0.076	0.078	0.076	0.076	0.074	0.076
crmr_nomean	0.079	0.082	0.08	0.08	0.078	0.08
srmr_mplus	0.072	0.074	0.072	0.073	0.071	0.073
srmr_mplus_nomean	0.076	0.078	0.076	0.076	0.074	0.076
cn_05	344.751	329.938	345.977	340.956	358.271	342.192
cn_01	362.337	346.766	363.625	358.348	376.549	359.647
gfi	0.996	0.996	0.996	0.996	0.996	0.995
agfi	0.994	0.994	0.994	0.994	0.994	0.994
pgfi	0.732	0.732	0.732	0.732	0.732	0.731
mfi	0.787	0.766	0.786	0.784	0.804	0.783

## Sheet: DWLS all lx
	AB	AC	AD	BC	BD	CD
npar	104	104	104	104	104	104
fmin	0.586	0.617	0.578	0.594	0.552	0.578
chisq	630.534	666.347	626.142	634.877	592.093	622.089
df	356	356	356	356	356	356
pvalue	0	0	0	0	0	0
baseline.chisq	3351.05	3339.96	3204.87	3026.01	2890.92	2879.83
baseline.df	380	380	380	380	380	380
baseline.pvalue	0	0	0	0	0	0
cfi	0.908	0.895	0.904	0.895	0.906	0.894
tli	0.901	0.888	0.898	0.887	0.9	0.886
nnfi	0.901	0.888	0.898	0.887	0.9	0.886
rfi	0.799	0.787	0.791	0.776	0.781	0.769
nfi	0.812	0.8	0.805	0.79	0.795	0.784
pnfi	0.761	0.75	0.754	0.74	0.745	0.734
ifi	0.908	0.896	0.905	0.896	0.907	0.895
rni	0.908	0.895	0.904	0.895	0.906	0.894
rmsea	0.054	0.057	0.053	0.054	0.05	0.053
rmsea.ci.lower	0.047	0.05	0.046	0.047	0.043	0.046
rmsea.ci.upper	0.06	0.064	0.06	0.061	0.057	0.06
rmsea.pvalue	0.187	0.045	0.23	0.151	0.507	0.246
rmr	0.082	0.088	0.086	0.085	0.085	0.09
rmr_nomean	0.086	0.092	0.09	0.089	0.089	0.094
srmr	0.074	0.077	0.074	0.075	0.072	0.074
srmr_bentler	0.074	0.077	0.074	0.075	0.072	0.074
srmr_bentler_nomean	0.078	0.08	0.078	0.079	0.076	0.078
crmr	0.078	0.08	0.078	0.079	0.076	0.078
crmr_nomean	0.082	0.085	0.082	0.083	0.079	0.082
srmr_mplus	0.074	0.077	0.074	0.075	0.072	0.074
srmr_mplus_nomean	0.078	0.08	0.078	0.079	0.076	0.078
cn_05	341.877	324.76	346.83	337.019	362.653	346.504
cn_01	358.88	340.909	364.08	353.78	380.693	363.738
gfi	0.996	0.995	0.995	0.995	0.996	0.995
agfi	0.994	0.994	0.994	0.994	0.994	0.994
pgfi	0.771	0.77	0.77	0.77	0.771	0.77
mfi	0.774	0.749	0.779	0.769	0.802	0.78

## Sheet: DWLS all cov
	AB	AC	AD	BC	BD	CD
npar	103	103	103	103	103	103
fmin	0.592	0.632	0.587	0.596	0.553	0.578
chisq	637.248	682.432	636.029	636.169	592.374	622.235
df	357	357	357	357	357	357
pvalue	0	0	0	0	0	0
baseline.chisq	3351.05	3339.96	3204.87	3026.01	2890.92	2879.83
baseline.df	380	380	380	380	380	380
baseline.pvalue	0	0	0	0	0	0
cfi	0.906	0.89	0.901	0.894	0.906	0.894
tli	0.9	0.883	0.895	0.888	0.9	0.887
nnfi	0.9	0.883	0.895	0.888	0.9	0.887
rfi	0.798	0.783	0.789	0.776	0.782	0.77
nfi	0.81	0.796	0.802	0.79	0.795	0.784
pnfi	0.761	0.748	0.753	0.742	0.747	0.736
ifi	0.906	0.891	0.902	0.895	0.907	0.895
rni	0.906	0.89	0.901	0.894	0.906	0.894
rmsea	0.054	0.058	0.054	0.054	0.05	0.053
rmsea.ci.lower	0.047	0.052	0.047	0.047	0.043	0.046
rmsea.ci.upper	0.061	0.065	0.061	0.061	0.057	0.059
rmsea.pvalue	0.157	0.022	0.176	0.153	0.52	0.258
rmr	0.082	0.089	0.087	0.085	0.085	0.09
rmr_nomean	0.086	0.093	0.091	0.089	0.089	0.094
srmr	0.075	0.078	0.075	0.075	0.072	0.074
srmr_bentler	0.075	0.078	0.075	0.075	0.072	0.074
srmr_bentler_nomean	0.078	0.081	0.078	0.079	0.076	0.078
crmr	0.078	0.081	0.078	0.079	0.076	0.078
crmr_nomean	0.082	0.086	0.082	0.083	0.08	0.082
srmr_mplus	0.075	0.078	0.075	0.075	0.072	0.074
srmr_mplus_nomean	0.078	0.081	0.078	0.079	0.076	0.078
cn_05	339.179	317.966	342.356	337.224	363.439	347.338
cn_01	356.024	333.755	359.359	353.972	381.493	364.59
gfi	0.996	0.995	0.995	0.995	0.996	0.995
agfi	0.994	0.994	0.994	0.994	0.994	0.994
pgfi	0.773	0.772	0.773	0.773	0.773	0.772
mfi	0.77	0.739	0.772	0.769	0.802	0.781

## Sheet: DWLS all TX
	AB	AC	AD	BC	BD	CD
npar	85	85	85	85	85	85
fmin	0.602	0.644	0.596	0.614	0.564	0.591
chisq	647.484	695.879	646.433	655.636	604.804	635.662
df	375	375	375	375	375	375
pvalue	0	0	0	0	0	0
baseline.chisq	3351.05	3339.96	3204.87	3026.01	2890.92	2879.83
baseline.df	380	380	380	380	380	380
baseline.pvalue	0	0	0	0	0	0
cfi	0.908	0.892	0.904	0.894	0.908	0.896
tli	0.907	0.89	0.903	0.893	0.907	0.894
nnfi	0.907	0.89	0.903	0.893	0.907	0.894
rfi	0.804	0.789	0.796	0.78	0.788	0.776
nfi	0.807	0.792	0.798	0.783	0.791	0.779
pnfi	0.796	0.781	0.788	0.773	0.78	0.769
ifi	0.908	0.892	0.904	0.894	0.909	0.896
rni	0.908	0.892	0.904	0.894	0.908	0.896
rmsea	0.052	0.056	0.052	0.053	0.048	0.051
rmsea.ci.lower	0.045	0.05	0.045	0.046	0.041	0.044
rmsea.ci.upper	0.059	0.063	0.058	0.06	0.055	0.058
rmsea.pvalue	0.301	0.054	0.325	0.225	0.682	0.404
rmr	0.083	0.089	0.088	0.087	0.085	0.09
rmr_nomean	0.086	0.093	0.091	0.089	0.089	0.094
srmr	0.075	0.078	0.075	0.077	0.073	0.075
srmr_bentler	0.075	0.078	0.075	0.077	0.073	0.075
srmr_bentler_nomean	0.078	0.081	0.078	0.079	0.076	0.078
crmr	0.079	0.082	0.079	0.08	0.076	0.079
crmr_nomean	0.082	0.086	0.082	0.083	0.08	0.082
srmr_mplus	0.075	0.078	0.075	0.077	0.073	0.075
srmr_mplus_nomean	0.078	0.081	0.078	0.079	0.076	0.078
cn_05	349.64	326.604	352.813	342.735	372.85	356.124
cn_01	366.594	342.438	369.921	359.354	390.932	373.393
gfi	0.996	0.995	0.995	0.995	0.996	0.995
agfi	0.995	0.994	0.994	0.994	0.994	0.994
pgfi	0.812	0.811	0.811	0.811	0.812	0.811
mfi	0.776	0.742	0.778	0.768	0.806	0.784

## Sheet: AB
	Base	LX	COV	TX
npar	122	104	103	85
fmin	0.553	0.586	0.592	0.602
chisq	595.442	630.534	637.248	647.484
df	338	356	357	375
pvalue	0	0	0	0
baseline.chisq	3351.05	3351.05	3351.05	3351.05
baseline.df	380	380	380	380
baseline.pvalue	0	0	0	0
cfi	0.913	0.908	0.906	0.908
tli	0.903	0.901	0.9	0.907
nnfi	0.903	0.901	0.9	0.907
rfi	0.8	0.799	0.798	0.804
nfi	0.822	0.812	0.81	0.807
pnfi	0.731	0.761	0.761	0.796
ifi	0.915	0.908	0.906	0.908
rni	0.913	0.908	0.906	0.908
rmsea	0.053	0.054	0.054	0.052
rmsea.ci.lower	0.046	0.047	0.047	0.045
rmsea.ci.upper	0.06	0.06	0.061	0.059
rmsea.pvalue	0.215	0.187	0.157	0.301
rmr	0.079	0.082	0.082	0.083
rmr_nomean	0.083	0.086	0.086	0.086
srmr	0.072	0.074	0.075	0.075
srmr_bentler	0.072	0.074	0.075	0.075
srmr_bentler_nomean	0.076	0.078	0.078	0.078
crmr	0.076	0.078	0.078	0.079
crmr_nomean	0.079	0.082	0.082	0.082
srmr_mplus	0.072	0.074	0.075	0.075
srmr_mplus_nomean	0.076	0.078	0.078	0.078
cn_05	344.751	341.877	339.179	349.64
cn_01	362.337	358.88	356.024	366.594
gfi	0.996	0.996	0.996	0.996
agfi	0.994	0.994	0.994	0.995
pgfi	0.732	0.771	0.773	0.812
mfi	0.787	0.774	0.77	0.776

## Sheet: AC
	Base	LX	COV	TX
npar	122	104	103	85
fmin	0.578	0.617	0.632	0.644
chisq	624.579	666.347	682.432	695.879
df	338	356	357	375
pvalue	0	0	0	0
baseline.chisq	3339.96	3339.96	3339.96	3339.96
baseline.df	380	380	380	380
baseline.pvalue	0	0	0	0
cfi	0.903	0.895	0.89	0.892
tli	0.891	0.888	0.883	0.89
nnfi	0.891	0.888	0.883	0.89
rfi	0.79	0.787	0.783	0.789
nfi	0.813	0.8	0.796	0.792
pnfi	0.723	0.75	0.748	0.781
ifi	0.905	0.896	0.891	0.892
rni	0.903	0.895	0.89	0.892
rmsea	0.056	0.057	0.058	0.056
rmsea.ci.lower	0.049	0.05	0.052	0.05
rmsea.ci.upper	0.063	0.064	0.065	0.063
rmsea.pvalue	0.071	0.045	0.022	0.054
rmr	0.084	0.088	0.089	0.089
rmr_nomean	0.088	0.092	0.093	0.093
srmr	0.074	0.077	0.078	0.078
srmr_bentler	0.074	0.077	0.078	0.078
srmr_bentler_nomean	0.078	0.08	0.081	0.081
crmr	0.078	0.08	0.081	0.082
crmr_nomean	0.082	0.085	0.086	0.086
srmr_mplus	0.074	0.077	0.078	0.078
srmr_mplus_nomean	0.078	0.08	0.081	0.081
cn_05	329.938	324.76	317.966	326.604
cn_01	346.766	340.909	333.755	342.438
gfi	0.996	0.995	0.995	0.995
agfi	0.994	0.994	0.994	0.994
pgfi	0.732	0.77	0.772	0.811
mfi	0.766	0.749	0.739	0.742

## Sheet: AD
	Base	LX	COV	TX
npar	122	104	103	85
fmin	0.551	0.578	0.587	0.596
chisq	597.754	626.142	636.029	646.433
df	338	356	357	375
pvalue	0	0	0	0
baseline.chisq	3204.87	3204.87	3204.87	3204.87
baseline.df	380	380	380	380
baseline.pvalue	0	0	0	0
cfi	0.908	0.904	0.901	0.904
tli	0.897	0.898	0.895	0.903
nnfi	0.897	0.898	0.895	0.903
rfi	0.79	0.791	0.789	0.796
nfi	0.813	0.805	0.802	0.798
pnfi	0.724	0.754	0.753	0.788
ifi	0.909	0.905	0.902	0.904
rni	0.908	0.904	0.901	0.904
rmsea	0.053	0.053	0.054	0.052
rmsea.ci.lower	0.046	0.046	0.047	0.045
rmsea.ci.upper	0.06	0.06	0.061	0.058
rmsea.pvalue	0.212	0.23	0.176	0.325
rmr	0.084	0.086	0.087	0.088
rmr_nomean	0.088	0.09	0.091	0.091
srmr	0.072	0.074	0.075	0.075
srmr_bentler	0.072	0.074	0.075	0.075
srmr_bentler_nomean	0.076	0.078	0.078	0.078
crmr	0.076	0.078	0.078	0.079
crmr_nomean	0.08	0.082	0.082	0.082
srmr_mplus	0.072	0.074	0.075	0.075
srmr_mplus_nomean	0.076	0.078	0.078	0.078
cn_05	345.977	346.83	342.356	352.813
cn_01	363.625	364.08	359.359	369.921
gfi	0.996	0.995	0.995	0.995
agfi	0.994	0.994	0.994	0.994
pgfi	0.732	0.77	0.773	0.811
mfi	0.786	0.779	0.772	0.778

## Sheet: BC
	Base	LX	COV	TX
npar	122	104	103	85
fmin	0.56	0.594	0.596	0.614
chisq	597.596	634.877	636.169	655.636
df	338	356	357	375
pvalue	0	0	0	0
baseline.chisq	3026.01	3026.01	3026.01	3026.01
baseline.df	380	380	380	380
baseline.pvalue	0	0	0	0
cfi	0.902	0.895	0.894	0.894
tli	0.89	0.887	0.888	0.893
nnfi	0.89	0.887	0.888	0.893
rfi	0.778	0.776	0.776	0.78
nfi	0.803	0.79	0.79	0.783
pnfi	0.714	0.74	0.742	0.773
ifi	0.903	0.896	0.895	0.894
rni	0.902	0.895	0.894	0.894
rmsea	0.054	0.054	0.054	0.053
rmsea.ci.lower	0.047	0.047	0.047	0.046
rmsea.ci.upper	0.061	0.061	0.061	0.06
rmsea.pvalue	0.189	0.151	0.153	0.225
rmr	0.083	0.085	0.085	0.087
rmr_nomean	0.086	0.089	0.089	0.089
srmr	0.073	0.075	0.075	0.077
srmr_bentler	0.073	0.075	0.075	0.077
srmr_bentler_nomean	0.076	0.079	0.079	0.079
crmr	0.076	0.079	0.079	0.08
crmr_nomean	0.08	0.083	0.083	0.083
srmr_mplus	0.073	0.075	0.075	0.077
srmr_mplus_nomean	0.076	0.079	0.079	0.079
cn_05	340.956	337.019	337.224	342.735
cn_01	358.348	353.78	353.972	359.354
gfi	0.996	0.995	0.995	0.995
agfi	0.994	0.994	0.994	0.994
pgfi	0.732	0.77	0.773	0.811
mfi	0.784	0.769	0.769	0.768

## Sheet: BD
	Base	LX	COV	TX
npar	122	104	103	85
fmin	0.532	0.552	0.553	0.564
chisq	570.771	592.093	592.374	604.804
df	338	356	357	375
pvalue	0	0	0	0
baseline.chisq	2890.92	2890.92	2890.92	2890.92
baseline.df	380	380	380	380
baseline.pvalue	0	0	0	0
cfi	0.907	0.906	0.906	0.908
tli	0.896	0.9	0.9	0.907
nnfi	0.896	0.9	0.9	0.907
rfi	0.778	0.781	0.782	0.788
nfi	0.803	0.795	0.795	0.791
pnfi	0.714	0.745	0.747	0.78
ifi	0.909	0.907	0.907	0.909
rni	0.907	0.906	0.906	0.908
rmsea	0.051	0.05	0.05	0.048
rmsea.ci.lower	0.043	0.043	0.043	0.041
rmsea.ci.upper	0.058	0.057	0.057	0.055
rmsea.pvalue	0.42	0.507	0.52	0.682
rmr	0.083	0.085	0.085	0.085
rmr_nomean	0.087	0.089	0.089	0.089
srmr	0.071	0.072	0.072	0.073
srmr_bentler	0.071	0.072	0.072	0.073
srmr_bentler_nomean	0.074	0.076	0.076	0.076
crmr	0.074	0.076	0.076	0.076
crmr_nomean	0.078	0.079	0.08	0.08
srmr_mplus	0.071	0.072	0.072	0.073
srmr_mplus_nomean	0.074	0.076	0.076	0.076
cn_05	358.271	362.653	363.439	372.85
cn_01	376.549	380.693	381.493	390.932
gfi	0.996	0.996	0.996	0.996
agfi	0.994	0.994	0.994	0.994
pgfi	0.732	0.771	0.773	0.812
mfi	0.804	0.802	0.802	0.806

## Sheet: CD
	Base	LX	COV	TX
npar	122	104	103	85
fmin	0.558	0.578	0.578	0.591
chisq	599.908	622.089	622.235	635.662
df	338	356	357	375
pvalue	0	0	0	0
baseline.chisq	2879.83	2879.83	2879.83	2879.83
baseline.df	380	380	380	380
baseline.pvalue	0	0	0	0
cfi	0.895	0.894	0.894	0.896
tli	0.882	0.886	0.887	0.894
nnfi	0.882	0.886	0.887	0.894
rfi	0.766	0.769	0.77	0.776
nfi	0.792	0.784	0.784	0.779
pnfi	0.704	0.734	0.736	0.769
ifi	0.897	0.895	0.895	0.896
rni	0.895	0.894	0.894	0.896
rmsea	0.054	0.053	0.053	0.051
rmsea.ci.lower	0.047	0.046	0.046	0.044
rmsea.ci.upper	0.061	0.06	0.059	0.058
rmsea.pvalue	0.185	0.246	0.258	0.404
rmr	0.088	0.09	0.09	0.09
rmr_nomean	0.092	0.094	0.094	0.094
srmr	0.073	0.074	0.074	0.075
srmr_bentler	0.073	0.074	0.074	0.075
srmr_bentler_nomean	0.076	0.078	0.078	0.078
crmr	0.076	0.078	0.078	0.079
crmr_nomean	0.08	0.082	0.082	0.082
srmr_mplus	0.073	0.074	0.074	0.075
srmr_mplus_nomean	0.076	0.078	0.078	0.078
cn_05	342.192	346.504	347.338	356.124
cn_01	359.647	363.738	364.59	373.393
gfi	0.995	0.995	0.995	0.995
agfi	0.994	0.994	0.994	0.994
pgfi	0.731	0.77	0.772	0.811
mfi	0.783	0.78	0.781	0.784

[truncated: 3 more sheets: lx diff, cov diff, tx diff]
